# Supplementary material for: Comparative Bioinformatic Analysis Reveals Conserved Regions in SARS-CoV-2 Genome for RAPID Pandemic Response
Source: Int J Mol Sci. 2024 May 25;25(11):5764. doi: 10.3390/ijms25115764 (PMC11172030; doi:10.3390/ijms25115764)
Supplement: Supplementary file 1 [file ijms-25-05764-s001.zip]

Archive with 1 entries (1 files):
- ijms-2959810-supplementary.pdf
